# Supplementary material for: Benefits of applying standardized frameworks to implement psychosocial tools such as the ‘My Logbook’
Source: Support Care Cancer. 2024 Nov 14;32(12):789. doi: 10.1007/s00520-024-08981-7 (PMC11561021; doi:10.1007/s00520-024-08981-7)
Supplement: Supplementary file 2 — Supplementary file2 Data online survey. (XLSX 129 KB) [file 520_2024_8981_MOESM2_ESM.xlsx]

## Sheet: meinlogbuch_feasability
FINISHED	Q_VIEWER	LASTPAGE	MAXPAGE	FP01	FP01_05	FP02_01	FP02_02	FP02_03	FP02_04	FP02_05	FP02_06	FP02_07	FP02_08	FP02_09	FP02_10	FP02_11	FP02_12	FP02_13	FP02_13a	FP02	FP04	FP03_01	FP03_02	FP03_03	FP03_04	FP03_05	FP03_06	FP03_06a	FP03	FP05_01	FP06_01	LG01	LG05_01	LG05_02	LG05_03	LG05_04	LG05_05	LG05_06	LG05_07	LG05_08	LG05	LG12	EV04	LG02	LG03	LG04	LG05_08a	LG10_01	LG06_01
Wurde die Befragung abgeschlossen (letzte Seite erreicht)?	Hat der Teilnehmer den Fragebogen nur angesehen, ohne die Pflichtfragen zu beantworten?	Seite, die der Teilnehmer zuletzt bearbeitet hat	Letzte Seite, die im Fragebogen bearbeitet wurde	Arbeitsstätte	Arbeitsstätte: Sonstiges	Tätigkeit: (Klinische) PsychologIn	Tätigkeit: ErzieherIn/PädagogIn	Tätigkeit: SozialarbeiterIn	Tätigkeit: SozialpädagogIn	Tätigkeit: KunsttherapeutIn/MusiktherapeutIn	Tätigkeit: PsychotherapeutIn	Tätigkeit: Ärztin/Arzt	Tätigkeit: Gesundheits- und KrankenpflegerIn	Tätigkeit: Funktionelle/r TherapeutIn	Tätigkeit: Medizinische/r Fachangestellte/r	Tätigkeit: Survivor	Tätigkeit: Patient Advocate	Tätigkeit: Sonstiges	Tätigkeit: Sonstiges (offene Eingabe)	Tätigkeit: Ausweichoption (negativ) oder Anzahl ausgewählter Optionen	Berufserfahrung	Schwerpunkt: Akutversorgung	Schwerpunkt: Stationäre Nachsorge	Schwerpunkt: Ambulante Nachsorge	Schwerpunkt: Rehabilitation	Schwerpunkt: Wissenschaft	Schwerpunkt: Sonstiges	Schwerpunkt: Sonstiges (offene Eingabe)	Schwerpunkt: Ausweichoption (negativ) oder Anzahl ausgewählter Optionen	Stundenausmaß: Mein Beschäftigungsausmaß im Bereich der Onkologie/Hämatologie ... (in Stunden/Woche)	Anteil Drittmittel: Anteil der Drittmittelfinanzierung ... %	Wissenschaftliche Tätigkeit	Involvierung: Studienzentrum	Involvierung: Expert:innengruppe (Entwickelte Themenhefte)	Involvierung: Delphiexpert	Involvierung: Workshop	Involvierung: Tagung - Information	Involvierung: Newsletter	Involvierung: Sonstiges	Involvierung: Ich hatte noch nicht die Gelegenheit	Involvierung: Ausweichoption (negativ) oder Anzahl ausgewählter Optionen	Gerne Involvierung	Informed Consent	Stellenbeschreibung wiss	PS F Person	PS F Person Ausmaß	Involvierung: Ich hatte noch nicht die Gelegenheit (offene Eingabe)	Studienzentrum Name: [01]	Studienzentrum Wann: ... (Monat/Jahr)
1	0	10	10	Deutschland		ausgewählt	nicht gewählt	nicht gewählt	nicht gewählt	nicht gewählt	nicht gewählt	nicht gewählt	nicht gewählt	nicht gewählt	nicht gewählt	nicht gewählt	nicht gewählt	nicht gewählt		1	0-5 Jahre	ausgewählt	nicht gewählt	nicht gewählt	nicht gewählt	nicht gewählt	nicht gewählt		1	40	100	Nein	nicht gewählt	nicht gewählt	nicht gewählt	nicht gewählt	nicht gewählt	nicht gewählt	nicht gewählt	ausgewählt	1		Ich habe die Datenschutzerklärung gelesen und zur Kenntnis genommen.		Nein	Drittmittel	Verstehe die Frage nicht. Was ist mit involviert gemeint?
1	0	10	10	Italien		ausgewählt	nicht gewählt	nicht gewählt	nicht gewählt	nicht gewählt	ausgewählt	nicht gewählt	nicht gewählt	nicht gewählt	nicht gewählt	nicht gewählt	nicht gewählt	nicht gewählt		2	0-5 Jahre	ausgewählt	nicht gewählt	ausgewählt	nicht gewählt	nicht gewählt	nicht gewählt		2	15	0	Nein	nicht gewählt	nicht gewählt	nicht gewählt	ausgewählt	nicht gewählt	ausgewählt	nicht gewählt	nicht gewählt	2		Ich habe die Datenschutzerklärung gelesen und zur Kenntnis genommen.		Nein	Festanstellung
1	0	10	10	Österreich		ausgewählt	nicht gewählt	nicht gewählt	nicht gewählt	nicht gewählt	nicht gewählt	nicht gewählt	nicht gewählt	nicht gewählt	nicht gewählt	nicht gewählt	nicht gewählt	nicht gewählt		1	6-10 Jahre	ausgewählt	nicht gewählt	nicht gewählt	nicht gewählt	nicht gewählt	nicht gewählt		1	20	0	Nein	nicht gewählt	nicht gewählt	ausgewählt	ausgewählt	nicht gewählt	nicht gewählt	nicht gewählt	nicht gewählt	2		Ich habe die Datenschutzerklärung gelesen und zur Kenntnis genommen.		Nein
1	0	10	10	Deutschland		ausgewählt	nicht gewählt	nicht gewählt	nicht gewählt	nicht gewählt	nicht gewählt	nicht gewählt	nicht gewählt	nicht gewählt	nicht gewählt	nicht gewählt	nicht gewählt	nicht gewählt		1	0-5 Jahre	ausgewählt	nicht gewählt	nicht gewählt	nicht gewählt	nicht gewählt	nicht gewählt		1	38.5	100	Nein	nicht gewählt	nicht gewählt	nicht gewählt	nicht gewählt	ausgewählt	ausgewählt	ausgewählt	nicht gewählt	3		Ich habe die Datenschutzerklärung gelesen und zur Kenntnis genommen.		Nein
1	0	10	10	Deutschland		ausgewählt	nicht gewählt	nicht gewählt	nicht gewählt	nicht gewählt	nicht gewählt	nicht gewählt	nicht gewählt	nicht gewählt	nicht gewählt	nicht gewählt	nicht gewählt	nicht gewählt		1	mehr als 10 Jahre	ausgewählt	ausgewählt	ausgewählt	nicht gewählt	nicht gewählt	nicht gewählt		3	38.5	0	Ja	ausgewählt	ausgewählt	ausgewählt	ausgewählt	ausgewählt	ausgewählt	nicht gewählt	nicht gewählt	6		Ich habe die Datenschutzerklärung gelesen und zur Kenntnis genommen.	Nein					2021
1	0	10	10	Österreich		ausgewählt	nicht gewählt	nicht gewählt	nicht gewählt	nicht gewählt	nicht gewählt	nicht gewählt	nicht gewählt	nicht gewählt	nicht gewählt	nicht gewählt	nicht gewählt	nicht gewählt		1	0-5 Jahre	nicht gewählt	nicht gewählt	nicht gewählt	ausgewählt	nicht gewählt	nicht gewählt		1	24	0	Nein	nicht gewählt	nicht gewählt	nicht gewählt	nicht gewählt	ausgewählt	ausgewählt	nicht gewählt	nicht gewählt	2		Ich habe die Datenschutzerklärung gelesen und zur Kenntnis genommen.		Nein
1	0	10	10	Österreich		ausgewählt	nicht gewählt	nicht gewählt	nicht gewählt	nicht gewählt	nicht gewählt	nicht gewählt	nicht gewählt	nicht gewählt	nicht gewählt	nicht gewählt	nicht gewählt	nicht gewählt		1	mehr als 10 Jahre	nicht gewählt	nicht gewählt	ausgewählt	nicht gewählt	ausgewählt	nicht gewählt		2	30	0	Ja	ausgewählt	ausgewählt	ausgewählt	nicht gewählt	ausgewählt	ausgewählt	nicht gewählt	nicht gewählt	5		Ich habe die Datenschutzerklärung gelesen und zur Kenntnis genommen.	Ja				MedUni Wien	2015
1	0	10	10	Italien		ausgewählt	nicht gewählt	nicht gewählt	nicht gewählt	nicht gewählt	ausgewählt	nicht gewählt	nicht gewählt	nicht gewählt	nicht gewählt	nicht gewählt	nicht gewählt	nicht gewählt		2	6-10 Jahre	ausgewählt	ausgewählt	nicht gewählt	nicht gewählt	nicht gewählt	nicht gewählt		2	25	0	Nein	nicht gewählt	nicht gewählt	ausgewählt	ausgewählt	ausgewählt	ausgewählt	nicht gewählt	nicht gewählt	4		Ich habe die Datenschutzerklärung gelesen und zur Kenntnis genommen.		Nein
1	0	10	10	Deutschland		nicht gewählt	nicht gewählt	nicht gewählt	nicht gewählt	nicht gewählt	ausgewählt	nicht gewählt	nicht gewählt	nicht gewählt	nicht gewählt	nicht gewählt	nicht gewählt	nicht gewählt		1	mehr als 10 Jahre	ausgewählt	nicht gewählt	nicht gewählt	nicht gewählt	nicht gewählt	nicht gewählt		1	33	0	Ja	nicht gewählt	nicht gewählt	ausgewählt	nicht gewählt	ausgewählt	nicht gewählt	nicht gewählt	nicht gewählt	2		Ich habe die Datenschutzerklärung gelesen und zur Kenntnis genommen.	Nein
0	0	7	8	Österreich		nicht gewählt	nicht gewählt	nicht gewählt	nicht gewählt	nicht gewählt	nicht gewählt	nicht gewählt	nicht gewählt	nicht gewählt	nicht gewählt	ausgewählt	nicht gewählt	nicht gewählt		1	6-10 Jahre	ausgewählt	ausgewählt	ausgewählt	ausgewählt	ausgewählt	nicht gewählt		5	1	0	Nein	nicht gewählt	ausgewählt	nicht gewählt	nicht gewählt	nicht gewählt	nicht gewählt	nicht gewählt	nicht gewählt	1		Ich habe die Datenschutzerklärung gelesen und zur Kenntnis genommen.		Nein
1	0	10	10	Österreich		ausgewählt	nicht gewählt	nicht gewählt	nicht gewählt	nicht gewählt	nicht gewählt	nicht gewählt	nicht gewählt	nicht gewählt	nicht gewählt	nicht gewählt	nicht gewählt	nicht gewählt		1	6-10 Jahre	nicht gewählt	nicht gewählt	ausgewählt	nicht gewählt	nicht gewählt	nicht gewählt		1	13	0	Nein	ausgewählt	ausgewählt	ausgewählt	ausgewählt	ausgewählt	nicht gewählt	ausgewählt	nicht gewählt	6		Ich habe die Datenschutzerklärung gelesen und zur Kenntnis genommen.		Nein			AKH Meduni Wien	2015
1	0	10	10	Deutschland		ausgewählt	nicht gewählt	nicht gewählt	nicht gewählt	nicht gewählt	nicht gewählt	nicht gewählt	nicht gewählt	nicht gewählt	nicht gewählt	nicht gewählt	nicht gewählt	nicht gewählt		1	6-10 Jahre	ausgewählt	nicht gewählt	nicht gewählt	nicht gewählt	nicht gewählt	nicht gewählt		1	14	100	Nein	ausgewählt	nicht gewählt	nicht gewählt	ausgewählt	nicht gewählt	ausgewählt	nicht gewählt	nicht gewählt	3		Ich habe die Datenschutzerklärung gelesen und zur Kenntnis genommen.		Nein				03/2022
1	0	10	10	Österreich		ausgewählt	nicht gewählt	nicht gewählt	nicht gewählt	nicht gewählt	nicht gewählt	nicht gewählt	nicht gewählt	nicht gewählt	nicht gewählt	nicht gewählt	nicht gewählt	nicht gewählt		1	0-5 Jahre	nicht gewählt	nicht gewählt	nicht gewählt	ausgewählt	nicht gewählt	nicht gewählt		1	28	0	Nein	nicht gewählt	nicht gewählt	ausgewählt	ausgewählt	ausgewählt	ausgewählt	nicht gewählt	nicht gewählt	4		Ich habe die Datenschutzerklärung gelesen und zur Kenntnis genommen.		Nein	Projektbezogen
1	0	10	10	Österreich		ausgewählt	nicht gewählt	nicht gewählt	nicht gewählt	nicht gewählt	nicht gewählt	nicht gewählt	nicht gewählt	nicht gewählt	nicht gewählt	nicht gewählt	nicht gewählt	nicht gewählt		1	mehr als 10 Jahre	ausgewählt	nicht gewählt	nicht gewählt	nicht gewählt	nicht gewählt	nicht gewählt		1	30	0	Nein	nicht gewählt	nicht gewählt	ausgewählt	ausgewählt	nicht gewählt	ausgewählt	ausgewählt	nicht gewählt	4		Ich habe die Datenschutzerklärung gelesen und zur Kenntnis genommen.		Nein
0	0	6	6	Deutschland		ausgewählt	nicht gewählt	nicht gewählt	nicht gewählt	nicht gewählt	nicht gewählt	nicht gewählt	nicht gewählt	nicht gewählt	nicht gewählt	nicht gewählt	nicht gewählt	nicht gewählt		1	0-5 Jahre	ausgewählt	nicht gewählt	nicht gewählt	nicht gewählt	nicht gewählt	nicht gewählt		1	30	100	Nein	ausgewählt	ausgewählt	ausgewählt	ausgewählt	ausgewählt	ausgewählt	nicht gewählt	nicht gewählt	6		Ich habe die Datenschutzerklärung gelesen und zur Kenntnis genommen.		Nein			Würzburg
1	0	10	10	Österreich		ausgewählt	nicht gewählt	nicht gewählt	nicht gewählt	nicht gewählt	nicht gewählt	nicht gewählt	nicht gewählt	nicht gewählt	nicht gewählt	nicht gewählt	nicht gewählt	nicht gewählt		1	0-5 Jahre	ausgewählt	nicht gewählt	ausgewählt	nicht gewählt	ausgewählt	nicht gewählt		3	18	100	Ja	nicht gewählt	nicht gewählt	nicht gewählt	nicht gewählt	ausgewählt	ausgewählt	nicht gewählt	nicht gewählt	2		Ich habe die Datenschutzerklärung gelesen und zur Kenntnis genommen.	Nein
1	0	10	10	Deutschland		nicht gewählt	nicht gewählt	nicht gewählt	nicht gewählt	nicht gewählt	nicht gewählt	ausgewählt	nicht gewählt	nicht gewählt	nicht gewählt	nicht gewählt	nicht gewählt	nicht gewählt		1	mehr als 10 Jahre	nicht gewählt	ausgewählt	nicht gewählt	nicht gewählt	nicht gewählt	nicht gewählt		1	38.5	0	Nein	nicht gewählt	nicht gewählt	nicht gewählt	nicht gewählt	ausgewählt	nicht gewählt	nicht gewählt	nicht gewählt	1		Ich habe die Datenschutzerklärung gelesen und zur Kenntnis genommen.		Nein
0	0	6	6	Deutschland		nicht gewählt	nicht gewählt	nicht gewählt	nicht gewählt	nicht gewählt	nicht gewählt	nicht gewählt	ausgewählt	nicht gewählt	nicht gewählt	nicht gewählt	nicht gewählt	nicht gewählt		1	mehr als 10 Jahre	nicht gewählt	ausgewählt	nicht gewählt	nicht gewählt	nicht gewählt	nicht gewählt		1	38.5	0	Nein	nicht gewählt	nicht gewählt	nicht gewählt	nicht gewählt	nicht gewählt	ausgewählt	nicht gewählt	nicht gewählt	1		Ich habe die Datenschutzerklärung gelesen und zur Kenntnis genommen.		Nein
1	0	10	10	Deutschland		ausgewählt	nicht gewählt	nicht gewählt	nicht gewählt	nicht gewählt	ausgewählt	nicht gewählt	nicht gewählt	nicht gewählt	nicht gewählt	nicht gewählt	nicht gewählt	ausgewählt	Wiss. Mitarbeiterin	3	mehr als 10 Jahre	nicht gewählt	nicht gewählt	nicht gewählt	nicht gewählt	ausgewählt	nicht gewählt		1	38.5	50	Ja	nicht gewählt	nicht gewählt	nicht gewählt	nicht gewählt	ausgewählt	nicht gewählt	ausgewählt	nicht gewählt	2		Ich habe die Datenschutzerklärung gelesen und zur Kenntnis genommen.	Ja
0	0	9	10	Deutschland		nicht gewählt	nicht gewählt	nicht gewählt	nicht gewählt	nicht gewählt	nicht gewählt	ausgewählt	nicht gewählt	nicht gewählt	nicht gewählt	nicht gewählt	nicht gewählt	nicht gewählt		1	0-5 Jahre	ausgewählt	nicht gewählt	nicht gewählt	nicht gewählt	nicht gewählt	nicht gewählt		1	40	30	Ja	nicht gewählt	nicht gewählt	nicht gewählt	nicht gewählt	nicht gewählt	ausgewählt	nicht gewählt	nicht gewählt	1		Ich habe die Datenschutzerklärung gelesen und zur Kenntnis genommen.	Ja
1	0	10	10	Deutschland		nicht gewählt	ausgewählt	nicht gewählt	nicht gewählt	nicht gewählt	nicht gewählt	nicht gewählt	nicht gewählt	nicht gewählt	nicht gewählt	nicht gewählt	nicht gewählt	nicht gewählt		1	0-5 Jahre	ausgewählt	nicht gewählt	ausgewählt	nicht gewählt	nicht gewählt	nicht gewählt		2	38.5	100	Nein	nicht gewählt	nicht gewählt	nicht gewählt	ausgewählt	nicht gewählt	nicht gewählt	nicht gewählt	nicht gewählt	1		Ich habe die Datenschutzerklärung gelesen und zur Kenntnis genommen.		Nein	Projektbezogen
1	0	10	10	Österreich		ausgewählt	nicht gewählt	nicht gewählt	nicht gewählt	nicht gewählt	nicht gewählt	nicht gewählt	nicht gewählt	nicht gewählt	nicht gewählt	nicht gewählt	nicht gewählt	nicht gewählt		1	mehr als 10 Jahre	nicht gewählt	nicht gewählt	ausgewählt	nicht gewählt	nicht gewählt	nicht gewählt		1	20	0	Nein	nicht gewählt	nicht gewählt	ausgewählt	nicht gewählt	ausgewählt	ausgewählt	nicht gewählt	nicht gewählt	3		Ich habe die Datenschutzerklärung gelesen und zur Kenntnis genommen.		Ja	Projektbezogen
1	0	10	10	Deutschland		nicht gewählt	nicht gewählt	nicht gewählt	nicht gewählt	nicht gewählt	ausgewählt	nicht gewählt	nicht gewählt	nicht gewählt	nicht gewählt	nicht gewählt	nicht gewählt	nicht gewählt		1	6-10 Jahre	ausgewählt	nicht gewählt	nicht gewählt	nicht gewählt	nicht gewählt	nicht gewählt		1	33	0	Nein	nicht gewählt	nicht gewählt	nicht gewählt	ausgewählt	nicht gewählt	nicht gewählt	nicht gewählt	nicht gewählt	1		Ich habe die Datenschutzerklärung gelesen und zur Kenntnis genommen.		Nein
1	0	10	10	Deutschland		ausgewählt	nicht gewählt	nicht gewählt	nicht gewählt	nicht gewählt	ausgewählt	nicht gewählt	nicht gewählt	nicht gewählt	nicht gewählt	nicht gewählt	nicht gewählt	nicht gewählt		2	mehr als 10 Jahre	ausgewählt	nicht gewählt	nicht gewählt	nicht gewählt	nicht gewählt	nicht gewählt		1	40	50	Ja	ausgewählt	ausgewählt	ausgewählt	ausgewählt	ausgewählt	ausgewählt	ausgewählt	nicht gewählt	7		Ich habe die Datenschutzerklärung gelesen und zur Kenntnis genommen.	Ja				Leipzig	01/20
1	0	10	10	Deutschland		ausgewählt	nicht gewählt	nicht gewählt	nicht gewählt	nicht gewählt	nicht gewählt	nicht gewählt	nicht gewählt	nicht gewählt	nicht gewählt	nicht gewählt	nicht gewählt	nicht gewählt		1	0-5 Jahre	ausgewählt	nicht gewählt	nicht gewählt	nicht gewählt	nicht gewählt	nicht gewählt		1	40	100	Ja	ausgewählt	nicht gewählt	nicht gewählt	nicht gewählt	nicht gewählt	nicht gewählt	nicht gewählt	nicht gewählt	1		Ich habe die Datenschutzerklärung gelesen und zur Kenntnis genommen.	Ja					07/21
1	0	10	10	Österreich		ausgewählt	nicht gewählt	nicht gewählt	nicht gewählt	nicht gewählt	nicht gewählt	nicht gewählt	nicht gewählt	nicht gewählt	nicht gewählt	nicht gewählt	nicht gewählt	nicht gewählt		1	6-10 Jahre	nicht gewählt	nicht gewählt	ausgewählt	ausgewählt	nicht gewählt	nicht gewählt		2	8	100	Nein	ausgewählt	nicht gewählt	nicht gewählt	nicht gewählt	nicht gewählt	nicht gewählt	nicht gewählt	nicht gewählt	1		Ich habe die Datenschutzerklärung gelesen und zur Kenntnis genommen.		Ja	Projektbezogen
1	0	10	10	Schweiz		nicht gewählt	nicht gewählt	nicht gewählt	nicht gewählt	nicht gewählt	ausgewählt	nicht gewählt	nicht gewählt	nicht gewählt	nicht gewählt	nicht gewählt	nicht gewählt	nicht gewählt		1	mehr als 10 Jahre	ausgewählt	ausgewählt	ausgewählt	nicht gewählt	nicht gewählt	nicht gewählt		3	22	0	Nein	nicht gewählt	nicht gewählt	nicht gewählt	nicht gewählt	nicht gewählt	nicht gewählt	ausgewählt	nicht gewählt	1		Ich habe die Datenschutzerklärung gelesen und zur Kenntnis genommen.		Nein
1	0	10	10	Deutschland		ausgewählt	nicht gewählt	nicht gewählt	nicht gewählt	nicht gewählt	nicht gewählt	nicht gewählt	nicht gewählt	nicht gewählt	nicht gewählt	nicht gewählt	nicht gewählt	nicht gewählt		1	mehr als 10 Jahre	ausgewählt	nicht gewählt	nicht gewählt	nicht gewählt	nicht gewählt	nicht gewählt		1	38.5	0	Nein	ausgewählt	nicht gewählt	ausgewählt	ausgewählt	nicht gewählt	nicht gewählt	nicht gewählt	nicht gewählt	3		Ich habe die Datenschutzerklärung gelesen und zur Kenntnis genommen.		Nein
0	0	7	7	Deutschland		nicht gewählt	nicht gewählt	nicht gewählt	nicht gewählt	ausgewählt	nicht gewählt	nicht gewählt	nicht gewählt	nicht gewählt	nicht gewählt	nicht gewählt	nicht gewählt	nicht gewählt		1	0-5 Jahre	ausgewählt	nicht gewählt	nicht gewählt	nicht gewählt	nicht gewählt	nicht gewählt		1	25	100	Nein	nicht gewählt	nicht gewählt	ausgewählt	ausgewählt	ausgewählt	ausgewählt	nicht gewählt	nicht gewählt	4		Ich habe die Datenschutzerklärung gelesen und zur Kenntnis genommen.		Ja	Drittmittel
1	0	10	10	Österreich		ausgewählt	nicht gewählt	nicht gewählt	nicht gewählt	nicht gewählt	nicht gewählt	nicht gewählt	nicht gewählt	nicht gewählt	nicht gewählt	nicht gewählt	nicht gewählt	nicht gewählt		1	mehr als 10 Jahre	nicht gewählt	nicht gewählt	nicht gewählt	nicht gewählt	nicht gewählt	ausgewählt	Versorgung ambulanter und stationärer Patienten im Bereich der Genetik	1	20	0	Nein	nicht gewählt	nicht gewählt	nicht gewählt	nicht gewählt	nicht gewählt	nicht gewählt	ausgewählt	nicht gewählt	1		Ich habe die Datenschutzerklärung gelesen und zur Kenntnis genommen.		Nein	Projektbezogen
1	0	10	10	Österreich		ausgewählt	nicht gewählt	nicht gewählt	nicht gewählt	nicht gewählt	nicht gewählt	nicht gewählt	nicht gewählt	nicht gewählt	nicht gewählt	nicht gewählt	nicht gewählt	nicht gewählt		1	6-10 Jahre	ausgewählt	nicht gewählt	nicht gewählt	nicht gewählt	nicht gewählt	nicht gewählt		1	40	25	Ja	ausgewählt	ausgewählt	ausgewählt	ausgewählt	ausgewählt	ausgewählt	nicht gewählt	nicht gewählt	6		Ich habe die Datenschutzerklärung gelesen und zur Kenntnis genommen.	Ja				Kepler Universitätsklinikum, Med Campus IV., Linz	03/2019
[truncated: 778 more columns]

## Sheet: Sheet1
FP01	FP03_06a	FP05_01	FP06_01	EV05_01	LG10_01	LG06_01	CR32_01	CR29_01	CR39_01	CR33_13a	CR34_15a	CR35_15a	CR28_01	CR42_15a	CR36_01	CR37_01	ES37_10a	ES38_15a	CR46_13a	ES42_10a	CR47_15a	CR48_01	OS19_01	OS23_01	OS22_01	IN26_01	OS24_01	IN27_01	IN33_01	PL35_01	IN32_01	OS26_01	PL34_14a	PL36_29a	PL38_10a	PL40_15a	PL42_01
Arbeitsstätte	Schwerpunkt: Sonstiges (offene Eingabe)	Stundenausmaß: Mein Beschäftigungsausmaß im Bereich der Onkologie/Hämatologie ... (in Stunden/Woche)	Anteil Drittmittel: Anteil der Drittmittelfinanzierung ... %	Meine Assoziation mit „Mein Logbuch“, Mein persönliches Highlight:	Studienzentrum Name: [01]	Studienzentrum Wann: ... (Monat/Jahr)	Das Institut bzw. die damit verbundenen Personen (Medizinische Universität Wien in Kooperation mit der PSAPOH) besitzen die notwendige Kompetenz zur Entwicklung von dem Tool „Mein Logbuch“ (Quelle der Intervention)	Die S3 Leitlinie zur psychosozialen Versorgung ist eine valide und evidenzbasierte Grundlage für „Mein Logbuch“ (Stärke und Qualität der Evidenz)	Das Tool „Mein Logbuch“ trägt dazu bei, dass die S3 Leitlinie zur psychosoziale Versorgung im klinischen Alltag implementiert wird und die Empfehlungen daraus den/die Patient:in erreichen (Stärke und Qualität der Evidenz)	Das Tool „Mein Logbuch“ (als kombiniertes Tool für Behandlung und Forschung) bringt einen Mehrwert, im Vergleich zuCR05 bestehenden Methoden, um dem Ziel einer leitlinienorientierte Versorgung näherzukommen (Relativer Vorteil) Relat. Zusatz: Sonstiges Anmerkungen/Begründung/Fragen (das habe ich als hilfreich erlebt, Ideen, Lösungsvorschläge, Chancen, Vorteile) (offene Eingabe)	Das Tool „Mein Logbuch“ adressiert Kinder/Jugendliche mit einer onkologischen bzw. hämatologischen Erkrankung zwischen 6 und 14 Jahren und kann für diese Altersgruppe flexibel adaptiert werden, um klinikspezifische Rahmenbedingung sowie patient:innenspezifischen Bedürfnissen gerecht zu werden (Anpassungsfähigkeit) Anpassung zusatz: Sonstiges Anmerkungen/Begründung/Fragen (das habe ich als hilfrei…	Das Tool „Mein Logbuch“ kann im Rahmen einer Pilotphase ausprobiert werden, um klinikspezifische Rahmenbedingung sowie patient:innenspezifische Bedürfnissen berücksichtigen zu können (Erprobbarkeit). Erprobbarkeitzusatz: Sonstiges Anmerkungen/Begründung/Fragen (das habe ich als hilfreich erlebt, Ideen, Lösungsvorschläge, Chancen, Vorteile (offene Eingabe)	Das Tool „Mein Logbuch“ ist trotz seiner Komplexität hinsichtlich Inhalt, Aufbau, Materialien und Methodenwahl, klar. Es widerspiegelt damit die Komplexität des psychosozialen Prozesses und unterstützt so die praktische Umsetzung der S3-Leitlinie (Komplexität)	Das Tool „Mein Logbuch“ weist ein ansprechendes Design auf, dass sowohl für Patient:innen als auch PSD einen entsprechenden Aufforderungscharakter besitzt (Design, Qualität, Verpackung) Kosten zusatz: Sonstiges Anmerkungen/Begründung/Fragen (das habe ich als hilfreich erlebt, Ideen, Lösungsvorschläge, Chancen, Vorteile (offene Eingabe)	Die Kosten für die Umsetzung des Tools „Mein Logbuch“ (einschließlich Investitions-, Material- und Personalkosten) sind angemessen (Kosten)	In Bezug auf die Schlüsseleigenschaften des Patient:Innenorientierten Tool „Mein Logbuch – Ich kenne mich aus“ – braucht es meines Erachtens noch:	Die Rahmenbedingungen an den Kliniken/Institutionen ermöglichen den Einsatz des Tools „Mein Logbuch“ (StrukturelleES01 Rahmenbedingungen) Zusatz Strukturell: Anmerkungen/Begründung/Fragen/Hindernisse (das habe ich als herausfordernd erlebt, Ideen, Lösungsvorschläge, Chancen, Vorteile/Nachteile) (offene Eingabe)	Das Tool „Mein Logbuch“ ist über wesentliche Netzwerke (PSAPOH o.ä.) eingebunden und/oder verfügt über formelle und informelle Kommunikationsmethoden zur Vermittlung der Inhalte (Netzwerke und Kommunikation)	Das Tool „Mein Logbuch“ basiert auf kulturelle Normen, Werte und Grundannahmen, die den Einsatz unterstützen (Kultur) Relat. Zusatz: Sonstiges Anmerkungen/Begründung/Fragen (das habe ich als hilfreich erlebt, Ideen, Lösungsvorschläge, Chancen, Vorteile) (offene Eingabe)	Innerhalb meiner Institution verfügen wir über eine Aufnahmebereitschaft, Bereitschaft für Veränderung und die Erwartung, dass die Anwendung eines Tools wie „Mein Logbuch“ belohnt/unterstützt/erwartet wird (Umsetzungsklima) Zusatz Umsetzungsklima: Sonstige Anmerkungen, Begründungen, Fragen, Lösungsvorschläge (offene Eingabe)	Es existieren greifbare und unmittelbare Aspekte (z.B. Mitgestaltung bei Entwicklung, Verfügbarkeit der Materialien) die zur Bereitschaft und Engagement psychosozialer Fachkräfte zur Anwendung des Tools „Mein Logbuch“ beitragen (Bereitschaft für die Implementierung) Erprobbarkeitzusatz: Sonstiges Anmerkungen/Begründung/Fragen (das habe ich als hilfreich erlebt, Ideen, Lösungsvorschläge, Chancen, …	Damit eine Umsetzung des Patient:innenorientierten Tools „Mein Logbuch – Ich kenne mich aus!” möglich ist, braucht es meines Erachtens in Bezug auf die „innere Einstellung”, … Anregungen: [01]	Das Tool „Mein Logbuch“ adressiert die Bedürfnisse der Patient:innen (Belastungen) und greift Unterstützungsmöglichkeiten (Ressourcen) auf. (Patient:innen Bedürfnisse & Ressourcen)	Es findet eine regelmäßige Vernetzung zwischen der Institut bzw. den damit verbundenen Personen (Medizinische Universität Wien in Kooperation mit der PSAPOH) und den Fachgruppen sowie Patient:innenorganisationen der D-A-CH Region statt. (Kosmopolitismus)	Das Tool „Mein Logbuch“ ist an meiner Institutionen „Standard of care“ bzw. fester Bestandteil in der Routineversorgung (Gruppenzugehörigkeit)	Für die Umsetzung des Tools „Mein Logbuch“ existieren Standards, Vorgaben, politische Rahmenbedingungen, Empfehlungen oder Richtlinien, Pay-for-Performance, Integration in den Leistungskatalog von Sozialversicherungen, Kooperationen oder öffentliche bzw. Benchmark-Berichte (Policy & Anreize)	Damit eine Umsetzung des Patient:innenorientierten Tools „Mein Logbuch – Ich kenne mich aus!“ möglich ist, braucht es meines Erachtens in Bezug auf den „äußeren Rahmen“ noch, ... (Wünsche, Anregungen, Ideen, Lösungsverschläge, ...)	Die Patient:innen und deren Familien zeigen eine positive Einstellung gegenüber „Mein Logbuch“, erleben dieses als wertvoll und fühlen sich durch die Aufmachung und Grundsätze in ihren Bedürfnissen angesprochen. Die Bearbeitung bereitet Freude. (Wissen & Überzeugungen)	Die Patient:innen und deren Familien haben aufgrund von „Mein Logbuch“ Vertrauen in ihre Fähigkeiten die adressierten Untersuchungs- und Behandlungsziele zu erreichen. (Selbstsicherheit/Selbstwirksamkeit)	Die Patient:innen und deren Familien sind in der Lage oder überzeugt „Mein Logbuch“ nachhaltig zu nutzen. (Individuelles Stadium der Veränderung)	Die Patient:innen und deren Familien zeigen die Bereitschaft bei „Mein Logbuch“ mitzuarbeiten aufgrund der Anleitung durch den fallführenden PSD (Individuelle Identifikation mit „Mein Logbuch”)	Damit eine Umsetzung des Patient:innenorientierten Tools „Mein Logbuch – Ich kenne mich aus!“ möglich ist, braucht es meines Erachtens in Bezug auf den „Involvierten Personen“ noch, ... (Freies feld für Wünsche, Anregungen, Ideen, Lösungsverschläge, ...)	Das Tool „Mein Logbuch“ verfügt über klare und qualitätsvolle Handlungsanleitungen für die Anwendung und Durchführung (Planung) Zusatz Planung: Sonstige Anmerkungen, Begründungen, Fragen, Lösungsvorschläge (offene Eingabe)	In die Entwicklung des Tools „Mein Logbuch“ wurden geeignete Personen in die Umsetzung und Anwendung der Intervention durch eine kombinierte Strategie aus Bewerbung, Aufklärung, Schulung und anderen ähnlichen Aktivitäten gewonnen bzw. einbezogen (Enganging) Zusatz Engaging: Sonstige Anmerkungen, Begründungen, Fragen, Lösungsvorschläge (offene Eingabe)	Die Maßnahmen für die Durchführung des Tools „Mein Logbuch“ werden wie geplant umgesetzt. (Durchführung)	Es gibt quantitatives (Dashboard, Publikationen) und qualitatives Feedback (Newsletter, Tagungen, StuienkoordinatorInnentreffen, regelmäßigen persönlichen und teambezogenen Nachbesprechungen über Fortschritte und Erfahrungen) über den Fortschritt und die Qualität der Umsetzung/Anwendung von „Mein Logbuch“ (Reflektieren und Evaluieren)	Damit eine Umsetzung des Patient:innenorientierten Tools „Mein Logbuch – Ich kenne mich aus!“ möglich ist, braucht es meines Erachtens in Bezug auf den „Implementierungsprozess“ noch, ... (Freies feld für Wünsche, Anregungen, Ideen, Lösungsverschläge, ...)
to do				Bitte bitte eine zusammenfassende auswertung in bezug auf positiv oder negativ oder keine/neutrale aussgae und ein paar bsp nennen vor dem domains			Bitte in den dimensionen anmerken wie oft was zusätzlich vermerkt wurde, postiv oer negativ oder neutral, wenn wir im vergleich zu wurde gar nichts zusätzliches angemerkt - zusammenfassend werden zusätzlich in erster Linie h mangelendes zeitliche Ressourcen, Unsicherheiten in Bezug auf einbindung in psychosozialen Studien genannt
Deutschland		40	100																						zu selten einsetzbar, Widerstände bei Familien bezügliche Begleitforschung		es geht auch gut ohne "Mein Logbuch", bzw. Methoden aus dem Logbuch werden schon ohne dieses eingesetzt	Einsatz des Logbuchs schränkt eher ein, Bedürfnisse der Familien viel weiter gestreut, Begleitforschung zu Umfangreich und zu aufwändig im Vergleich zum Nutzen (nur wenige Hefte in der Breite einsetzbar und viele Ziele auch gut oder soga besser ohne die Hefte erreichbar)					Kann ich nicht beurteilen	Kann ich nicht beurteilen	Kann ich nicht beurteilen	Kann ich nicht beurteilen
Italien		15	0					vorteilhaft für die Zusammenarbeit mit anderen Kliniken und kollegen, das Kind hat das Gefühl eines Kontinuums; es gibt Sicherheit																				manche Familien lehnen es für ihr Kind "schützend" strickt ab- möchten der Realität nicht zu tief in die Augen schaun	Sommerpause, Aufenthalte und Therapien in einer anderen Klinik verlangsamen und erschweren den Prozess	zu wenig Erfahrung
Österreich		20	0
Deutschland		38.5	100	Insbesondere das an Activity orientierte Kennenlernspiel bot einen guten Einstieg.									Das Logbuch ist bzw. die Gesamtmenge an Material und Stimuli ist oft sehr überladen								Der EInstieg gestaltet sich etwas wirr	Der Dokumentationsaufwand erhöht die Hemmschwelle, das Logbuch anzuwenden			Die Anwendung ist relativ neu		Verbindlichere Termine der Patienten und Familien mit dem PSD	Die Bereitschaft zur Teilnahme ist bei Vorstellung des Projekts i.d.R. hoch				Die Themenhefte sollten noch weniger starr sein, vielmehr eine Schatztruhe aus Interventionen/Begleitungen darstellen					Weniger Material zum Einstieg, zunächst Umsetzung eines Logbuchs ind er Pilotphase
Deutschland		38.5	0	schön bunt und gut geeignet für Grundschulökinder ab 2. Klasse		2021
Österreich		24	0																			Kapazitäten und passende PatientInnen					Kapazitäten, Passende PatientInnen
Österreich		30	0	kindgerechte Standardisierung - direktes Involvieren der Kinder/Jugendlichen, langersehnte Übersetzung der Leitlinie zur psychosozialen Versorgung in die Praxis; Strukturierung und Visualisierung unserer Arbeit	MedUni Wien	2015																Vision, Ausdauer					für die Umsetzung auf breiterer Basis (über einzelne Zentren hinaus) braucht es noch gesundheitspolitische Arbeit, daher: Sicherstellung psychosozialer Versorgung als standard of care in der Pädiatrie						Handbuch, einzelne Logbücher, Schulungen
Italien		25	0	endlich mal was Neues, Konkretes und Kreatives				finde die Leitlinie an sich super, in Italien gibt es nicht ansatzweise etwas vergleichbares	hängt letztendlich davon ab wie jemand das Logbuch in den ganzen psychosozialen Prozess integriert		finde es bei Kindern mit 6 Jahren teilweise schwierig anzuwenden (können oft noch nicht lesen und schreiben), bei Jugendlichen unproblematischer					Verbeserung einzelner Tools wie z.B. das Basteln der TAC (ist doch etwas knifflig)	fehlende räumliche Struktur für Psychologen macht Einsatz etwas schwer; zeitilch auch nicht immer leicht im Klinikalltag zu integrieren								leider nicht mit allen Kindern durchführbar (auch aus zeitlichen Gründen)		super wäre für uns hier in Südtirol eine Übersetzugn des Tools ins Italienische (auch evtl. mit Geldern von Peterpan)					einmal erlebt dass eine ausländische Familie nicht mitmachen wollte (evtl. kulturelle Hintergründe bei Präsentation der Studie mehr beachten)
Deutschland		33	0	Tolles Konzept, gute Materialien für alle Lebenslagen...											ich weiß nicht, was das alles real kostet!		oft ist es schwierig, Zeiten zu finden, in denen die Kinder überhaupt in der Lage sind, an den Heften zu arbeiten (körperlicher Zustand)					trotz knapper zeitlicher Ressourcen sich die Mühe zu machen, immer wieder auf die Kinder zuzugehen mit den heften			ist innerhalb der Studie ja nicht möglich		die Möglichkeit, die Hefte außerhalb der Studie einzusetzen	wenn es den Kindern körperlich nicht gut geht, haben sie eher keine Lust dazu							körperlicher ZUstand der PatientInnen; Altersgruppe (Kinder müssen zumindest einigermaßen flüssig lesen können)		die Möglichkeit, das Tool außerhalb der Studie anwenden zu können
Österreich		1	0	Ich bin begeistert von eurem Engagement, dieses Projekt voranzutreiben und finde es sehr wertvoll als Therapiebegleitung und als Tool der Nachsorge.
Österreich		13	0	Mein Highlight war es, das Logbuch in seiner Entwicklung mitzuerleben und so die psychologische Behandlung und Begleitung der betroffenen Kinder und Jugendlichen zu "lernen" und mich so ganz entscheidend weiterzuentwickeln. Highlights waren z.B.: die MRT Trainings lange zu leiten, mithilfe des Neuropsychologie Hefts echte Durchbrüche im Verständnis von Eltern mitzuerleben und mit dem Alles was ic…	AKH Meduni Wien	2015																ein tolles Team! :)					vieles. z.B. bessere Leistungsdokumentationssysteme,
Deutschland		14	100			03/2022																						Ich habe nocch nicht genug Patient:innen, um dies abschließend beurteilen zu können	s.o.			So blöd wie es klingt, mir selbst fehlt manchmal das nötige Hintergrundwissen, um die Aufklärung durch "Mein Logbuch" gut durchzuführen. Was die psychosozialen Aspekte betrifft natürlich nicht, aber was die medizinischen Aspekte betrifft. Z.B. genaues Wissen über die Durchführung einer Bestrahlung, eines MRT etc. Mein Wissen ist doch eher oberflächlich und wenn dann Fragen kommen, muß ich passen.…
Österreich		28	0	Super Einschulungsworkshop in Wien und kompetenter Weiterbetreuung. Begeisterung für Logbuch von Anfang an. Kreative und spielerische Aufarbeitung der Themen - echt bemerkenswert! Leider werden immer noch sehr selten Logbücher zur Reha mitgebracht. mein persönliches Highlight: Die Freude einer Patientin bei der gemeinsamen Erarbeitung des Logbuch-Rehathemenheftes.																										Leider kommen zu wenige bereits begonnene Logbücher im Rehaalltag an.
Österreich		30	0	Kindgerechte Psychoedukation									Sehr ausführliches Handbuch; Möglichkeit, bei Studienkoordinationstreffen nachzufragen			Erfahrung/Übung						s.o. und natürlich grundlegendes Interesse an der Arbeit und Engagement der Mitarbeiter des PSD						Noch nicht mit "Mein Logbuch" gestartet
Deutschland		30	100		Würzburg									xxx
Österreich		18	100
Deutschland		38.5	0	Gut ausgedacht, sehr vollständig die notwendigen Punkte berücksichtigend - habe es aber in der Praxis nie erlebt, kann also dazu nichts sagen										Kann ich nicht beurteilen - s.o.			Kann ich nicht beurteilen - s.o.		Kann ich nicht beurteilen - s.o.	Rehaklinik		mehr Orientierung an / Kenntnis von bisherigen erfolgreichen Usern					??					??	Kann ich nicht beurteilen - s.o.	Kann ich nicht beurteilen - s.o.	Kann ich nicht beurteilen - s.o.	Kann ich nicht beurteilen - s.o.	??
Deutschland		38.5	0
Deutschland		38.5	50	klasse, leider hier cbisher nicht umsetzbar
Deutschland		40	30
Deutschland		38.5	100	Sehr schöne Aufmachung der Hefte
Österreich		20	0																								Ressourcen
Deutschland		33	0						für mich als Psychotherapeutin hat es keinen Mehrwert
Deutschland		40	50	Heidelberg - gemeinsames Brainstorming. Und alleine diese Information führt zum Verlust der Anonymität der Befragung ;-) - prinzipiell ist das Highlight die Idee und Umsetzung selbst. Gleichzeitig ist es manchmal "etwas zu" komplex oder auch "zu kompliziert" in der Umsetzung.	Leipzig	01/20										Breite Auswahl an frei verfügbaren Themenheften. Jedoch wiederholen sich die Einheiten im Bereich der Bewältigungsstrategien sehr stark, so dass Redundanzen und die Anwendung sich dadurch erschöpft, während die psychoedukativen Einheiten von unschätzbarem Wert sind, sind die Einheiten der Bewältigung einfach so leicht nicht manualisierbar.						Das Logbuch ist super. Wenn einmal alle Hefte entwickelt sind, ist dies ein grandioses Material zum Einsatz in der pädiatrischen Onkologie. Die psychosoziale Versorgung wird dadurch per se verbessert, nicht jedoch der Stellenwert der psychosozialen Versorgung. Dazu reicht "Material" nicht aus. Dazu sind vielfältige Bemühungen (Studienergebnisse, politische Aktionen etc.) notwendig. Derartige Verä…					Ausreichend personelle Ressourcen. Der Einsatz des Logbuchs spart keine Zeit - dieses Argument sollte auch nicht angeführt werden, denn der Wert der Intervention liegt nicht in deren Ökonomie, sondern in dessen Inhalt.
Deutschland		40	100			07/21													Das Logbuch basiert auf der S3-Leitlinie aus dem deutschsprachigen Raum. Kulturspezifische Annahmen von Gesundheit und Krankheit, die bei migrantisierten Familien relevant sein könnten, werden nicht thematisiert. Das Logbuch selbst ist deutschsprachig und (noch) nicht in andere Sprachen übersetzt.									Die Bastelvorlagen werden teilweise als kompliziert und nicht so professionell eingeschätzt. Dadurch sinkt die Bereitschaft (Bastel-)Hausaufgaben zu erledigen.		Im klinischen Alltag, der viel Anpassungsfähigkeit und Flexibilität erfordert, kann es dazu kommen, dass das Logbuch weniger priorisiert wird, als andere Methoden oder To Do's.
Österreich		8	100
Schweiz		22	0	Freue mich es anwenden zu können. Bisher noch keine Möglichkeit gehabt. Etwas zu ausführlich. Schwierig sich zu orientieren.																		mehr Ressourcen im Personal. Jemand der dafür zuständig sein kann
Deutschland		38.5	0	Gerade durch die Standardisierung muss man nicht bei jeder Fragestellung (z.B. Schwierigkeiten mit Tabletteneinnahme) wieder "neu" überlegen, welches Vorgehen man wählt und welche Möglichkeiten es gibt. Das finde ich sehr entlastend und hilfreich.											bislang noch keine Materialkosten; zu wenige teilnehmende Patient*innen um Aussage zu treffen bzgl. Angemessenheit, die aber in jedem Fall angenommen/erwartet wird							Bewusstmachen, dass es kurzfristig (Anfangsphase) aufwändiger ist, aber mittel- und langfristig unsere psychosoziale Versorgung erleichtert						Zeitdauer für manche Themenbereiche zu lang				mehr Zeitressourcen für Info und Aufklärung -> hat mit hiesigen Strukturen (Terminvergaben/-verschiebungen, großes Einzugsgebiet der Klinik, Pat. wollen keine extra bzw. zu langen Termine usw.) zu tun
Deutschland		25	100
Österreich	Versorgung ambulanter und stationärer Patienten im Bereich der Genetik	20	0
Österreich		40	25	das Erleben von gestärkten PatientInnen; die Zusammenarbeit mit dem Logbuch-Team; inspirierende Diskussionen bei der Entwicklung von Logbuch-Heften Selbstwirksamkeit Kreativität Freude	Kepler Universitätsklinikum, Med Campus IV., Linz	03/2019																Priorisierung der PatientInnenzentrierung (nicht nur Fokus auf Elternberatung), Expertise hinsichtlich der Umsetzung der S3-Leitlinie; Bereitschaft zu wissenschaftlicher Mitarbeit; Offenheit für Neues			Miteinbezug aller Berufsgruppen, Kommunikation und Austausch hinsichtlich der Vorteile,
